# Supplementary material for: The Effect of Illumination Patterns during Mung Bean Seed Germination on the Metabolite Composition of the Sprouts
Source: Plants (Basel). 2023 Nov 4;12(21):3772. doi: 10.3390/plants12213772 (PMC10649298; doi:10.3390/plants12213772)
Supplement: Supplementary file 1 [file plants-12-03772-s001.zip]

Archive with 1 entries (1 files):
- plants-2651558-supplementary.pdf
